# Supplementary material for: Isoniazid Resistance in Mycobacterium tuberculosis Is a Heterogeneous Phenotype Composed of Overlapping MIC Distributions with Different Underlying Resistance Mechanisms
Source: Antimicrob Agents Chemother. 2019 Jun 24;63(7):e00092-19. doi: 10.1128/AAC.00092-19 (PMC6591585; doi:10.1128/AAC.00092-19)
Supplement: Supplemental file 2 [file AAC.00092-19-sd002.xlsx]

## Sheet: Sheet1
Table S2: Summary information of all isolates used in this study						Mutation in
Collection	FASTQ name	Accession number	lineage	Concentrations tested in MGIT (in µg/ml)	INH MIC (in µg/ml)	fabG1 promoter+coding (a)	fabG-inhA intergenic region	inhA coding (a)	furA promoter+coding	furA-katG intergenic region	katG coding (a)	ahpC promoter+coding (a)	Label in figure
Italy	H37Rv ATCC 27294	NA	NA	0.016-0.25	0.03	NA	NA	NA	NA	NA	NA	NA	H37Rv or gWT
Italy	IT285	SRR8206625	Delhi-CAS (3)	0.016-0.25	0.06								H37Rv or gWT
Italy	IT422	SRR7946210	Euro-American (4.6)	0.016-0.25	0.06						2154362_Phe584Val		H37Rv or gWT
Italy	IT368	SRR7829242	EAI (1.1.3)	0.016-0.25	0.03								H37Rv or gWT
Italy	IT147	SRR7829243	Beijing (2.2.1)	0.016-0.25	0.03								H37Rv or gWT
Italy	IT156	SRR8206626	mainly T (4.8)	0.016-0.25	0.03								H37Rv or gWT
Italy	CRYPAK317-17	ERR2510244	EAI (1.1.2)	0.25,0.5,1,2,4 & 0.06,0.12,0.25	0.25	1673425_C-15T							inhA promoter
Italy	CRYPAK109-17	ERR2510564	Delhi-CAS (3)	0.25,0.5,1,2,4 & 0.06,0.12,0.25	0.25	1673425_C-15T							inhA promoter
Italy	IT92	SRR7829580	Cameroon (4.6.2.2)	0.25,0.5,1,2,4	0.5	1673425_C-15T							inhA promoter
Italy	IT211	SRR7829589	mainly T (4.8)	0.25,0.5,1,2,4	0.5	1673425_C-15T							inhA promoter
Italy	CRYPAK511-16	ERR2510250	Delhi-CAS (3)	0.25,0.5,1,2,4	0.5	1673425_C-15T		1674917_Ala239Val					inhA promoter
Italy	CRYPAK434-16	ERR2510448	EAI (1.2.2)	0.25,0.5,1,2,4	1	1673425_C-15T							inhA promoter
Italy	CRYPAK282-17	ERR2510601	Delhi-CAS (3)	0.25,0.5,1,2,4	1	1673425_C-15T					2155301_Thr271Ala		inhA promoter
Italy	CRYPAK57-17	ERR2510700	EAI (1.1.3)	0.25,0.5,1,2,4	2	1673425_C-15T							inhA promoter
Italy	IT339	SRR7782647	LAM (4.3.3)	0.25,0.5,1,2,4	0.5	1673425_C-15T		1674263_Ile21Thr (c)					inhA promoter+coding
Italy	CRYPAK338-16	ERR2510338	EAI (1.1.2)	0.25,0.5,1,2,4	0.5	1673425_C-15T		1674263_Ile21Thr (c)					inhA promoter+coding
Italy	CRYPAK213-17	ERR2510284	Delhi-CAS (3)	0.25,0.5,1,2,4	0.5	1673425_C-15T		1674262_Ile21Val (d)					inhA promoter+coding
Italy	CRYPAK310-17	ERR2510283	Delhi-CAS (3)	0.25,0.5,1,2,4	2	1673425_C-15T		1674481_Ser94Ala (e)	2156187_Asp136Asn				inhA promoter+coding
Italy	CRYPAK447-16	ERR2510499	Delhi-CAS (3)	0.25,0.5,1,2,4	1	1673425_C-15T		1674782_Ile194Thr (f)					inhA promoter+coding
Italy	IT245	SRR7829581	TUR (4.2.2.1)	0.25,0.5,1,2,4	2	1673425_C-15T		1674782_Ile194Thr (f)					inhA promoter+coding
Italy	CRYPAK303-17	ERR2510303	Beijing (2.2.1.1)	0.25,0.5,1,2,4	4	1673425_C-15T					2156053_C→AG Ins (c)		inhA promoter & katG LOF
Italy	CRYPAK397-16	ERR2510430	Delhi-CAS (3)	0.25,0.5,1,2,4 & 4,8,16,32,64	8	1673425_C-15T					2155966_His94Leu (Allele freq: 38.2%), 2155948-2155965_Del (Allele freq: 36.29%) (c)		inhA promoter & katG LOF
Italy	CRYPAK187-17	ERR2510634	Delhi-CAS (3)	4,8,16,32,64	>64	1673425_C-15T					1755 bp Del in katG (c)		inhA promoter & katG LOF
Italy	CRYPAK198-17	ERR2510648	Delhi-CAS (3)	4,8,16,32,64	>64	1673425_C-15T					Whole katG deletion (c)		inhA promoter & katG LOF
Italy	CRYPAK233-17	ERR2510627	Delhi-CAS (3)	4,8,16,32,64	>64	1673425_C-15T					Whole katG deletion (c)		inhA promoter & katG LOF
Italy	CRYPAK503-16	ERR2510480	Delhi-CAS (3)	4,8,16,32,64	>64	1673425_C-15T					Whole katG deletion (c)		inhA promoter & katG LOF
Italy	CRYPAK544-16	ERR2510501	Delhi-CAS (3)	4,8,16,32,64	>64	1673425_C-15T					Whole katG deletion (c)		inhA promoter & katG LOF
Italy	CRYPAK63-17	ERR2510538	Ural (4.2.1)	0.25,0.5,1,2,4 & 4,8,16,32,64	8	1673425_C-15T			2156694_A-102C		2155597_Ala172Val (g)	2726142_G-9A* (h)	inhA promoter & katG other
Italy	IT344	SRR7781494	Delhi-CAS (3.1.1)	1,2,4,8,16	4						2155168_Ser315Thr		katG S315T
Italy	IT236	SRR7781508	Haarlem (4.1.2.1)	1,2,4,8,16	4						2155168_Ser315Thr		katG S315T
Italy	IT342	SRR7781505	X-type (4.1.1)	1,2,4,8,16	4						2155168_Ser315Thr		katG S315T
Italy	IT345	SRR7782651	X-type (4.1.1.1)	1,2,4,8,16	4						2155168_Ser315Thr		katG S315T
Italy	IT105	SRR7829577	Beijing (2.2.1)	1,2,4,8,16	4						2155168_Ser315Thr		katG S315T
Italy	IT312	SRR7829594	Euro-American (4.6.2)	1,2,4,8,16	4						2155168_Ser315Thr		katG S315T
Italy	IT171	SRR7829583	Delhi-CAS (3.1.2)	1,2,4,8,16	4						2155168_Ser315Thr		katG S315T
Italy	IT200	SRR7829585	Beijing (2.2.1)	1,2,4,8,16	4						2155168_Ser315Thr		katG S315T
Italy	IT110	SRR7765355	Ural (4.2.1)	1,2,4,8,16	8						2155168_Ser315Thr		katG S315T
Italy	IT412	SRR7781499	Delhi-CAS (3)	1,2,4,8,16	8						2155168_Ser315Thr		katG S315T
Italy	IT411	SRR7781512	Beijing (2.2.1)	1,2,4,8,16	8						2155168_Ser315Thr		katG S315T
Italy	IT230	SRR7781513	Beijing (2.2.1)	1,2,4,8,16	8						2155168_Ser315Thr		katG S315T
Italy	IT215	SRR7781500	Beijing (2.2.1)	1,2,4,8,16	8						2155168_Ser315Thr		katG S315T
Italy	IT341	SRR7781502	LAM (4.3.1)	1,2,4,8,16	8						2155168_Ser315Thr		katG S315T
Italy	IT314	SRR7781507	H37Rv-like (4.9)	1,2,4,8,16	8						2155168_Ser315Thr		katG S315T
Italy	IT360	SRR7781506	Euro-American (4.2.2)	1,2,4,8,16	8						2155168_Ser315Thr	2726146_ins -5T_2726147*	katG S315T
Italy	204-15	SRR7782648	Haarlem (4.1.2.1)	1,2,4,8,16	8						2155168_Ser315Thr		katG S315T
Italy	IT231	SRR7829579	Beijing (2.2.1)	1,2,4,8,16	8						2155168_Ser315Thr		katG S315T
Italy	IT75	SRR7829582	Haarlem (4.1.2.1)	1,2,4,8,16	8						2155168_Ser315Thr		katG S315T
Italy	IT229	SRR7829587	Euro-American (4.1.2)	1,2,4,8,16	8						2155168_Ser315Thr		katG S315T
Italy	207-15	SRR7829588	LAM (4.3.3)	1,2,4,8,16	8						2155168_Ser315Thr		katG S315T
Italy	IT172	SRR7829591	Beijing (2.2.1)	1,2,4,8,16	8						2155168_Ser315Thr		katG S315T
Italy	IT213	SRR7829595	Beijing (2.2.1)	1,2,4,8,16	8						2155168_Ser315Thr		katG S315T
Italy	IT168	SRR7829596	Delhi-CAS (3)	1,2,4,8,16	8						2155168_Ser315Thr		katG S315T
Italy	IT104	SRR7829586	LAM (4.3.3)	1,2,4,8,16	8						2155168_Ser315Thr		katG S315T
Italy	IT392	SRR7781498	mainly T (4.7)	1,2,4,8,16	16						2155168_Ser315Thr		katG S315T
Italy	IT103	SRR7829573	LAM (4.3.3)	1,2,4,8,16	16						2155168_Ser315Thr		katG S315T
Italy	IT307	SRR7781501	Haarlem (4.1.2.1)	1,2,4,8,16	16			1674481_Ser94Ala (e)			2155168_Ser315Thr		katG S315T & inhA coding
Italy	IT387	SRR7781511	Euro-American (4.1)	4,8,16,32,64	16	1673432_T-8C					2155168_Ser315Thr		katG S315T & inhA promoter
Italy	IT317	SRR7781504	Beijing (2.2.1)	4,8,16,32,64	32	1673432_T-8A					2155168_Ser315Thr		katG S315T & inhA promoter
Italy	IT196	SRR7829592	Beijing (2.2.1)	4,8,16,32,64	8	1673425_C-15T			2156618_G-26C		2155168_Ser315Thr		katG S315T & inhA promoter
Italy	CRYPAK325-17	ERR2510584	Delhi-CAS (3)	0.25,0.5,1,2,4 & 4,8,16,32,64	8	1673425_C-15T					2155168_Ser315Thr (Allele freq: 46.7%)		katG S315T & inhA promoter
Italy	IT240	SRR7829593	Cameroon (4.6.2.2)	4,8,16,32,64	16	1673425_C-15T					2155168_Ser315Thr		katG S315T & inhA promoter
Italy	IT212	SRR7829584	Beijing (2.2.1)	4,8,16,32,64	16	1673425_C-15T			2156618_G-26C		2155168_Ser315Thr		katG S315T & inhA promoter
Italy	IT403	SRR7781510	Beijing (2.2.1)	4,8,16,32,64	32	1673425_C-15T					2155168_Ser315Thr		katG S315T & inhA promoter
Italy	IT362	SRR7781495	mainly T (4.8)	4,8,16,32,64	32	1673425_C-15T					2155168_Ser315Thr		katG S315T & inhA promoter
Italy	IT108	SRR7829578	Ural (4.2.1)	4,8,16,32,64	32	1673425_C-15T					2155168_Ser315Thr		katG S315T & inhA promoter
Italy	203-15	SRR7829574	Ural (4.2.1)	4,8,16,32,64	32	1673425_C-15T					2155168_Ser315Thr		katG S315T & inhA promoter
Italy	IT131	SRR7829575	Beijing (2.2.1)	4,8,16,32,64	32	1673425_C-15T			2156618_G-26C		2155168_Ser315Thr		katG S315T & inhA promoter
Italy	IT98	SRR7765350	Haarlem (4.1.2.1)	4,8,16,32,64	64	1673425_C-15T					2155168_Ser315Thr		katG S315T & inhA promoter
Italy	IT305	SRR7781496	Haarlem (4.1.2.1)	4,8,16,32,64	64	1673425_C-15T					2155168_Ser315Thr		katG S315T & inhA promoter
Italy	IT321	SRR7782650	Ural (4.2.1)	4,8,16,32,64	64	1673425_C-15T					2155168_Ser315Thr		katG S315T & inhA promoter
Italy	IT353	SRR7782649	Ural (4.2.1)	4,8,16,32,64	64	1673425_C-15T					2155168_Ser315Thr		katG S315T & inhA promoter
Italy	IT292	SRR7781509	Beijing (2.2.1)	4,8,16,32,64	64	1673425_C-15T			2156618_G-26C		2155168_Ser315Thr		katG S315T & inhA promoter
Italy	IT170	SRR7829590	Beijing (2.2.1)	4,8,16,32,64	64	1673425_C-15T			2156618_G-26C		2155168_Ser315Thr		katG S315T & inhA promoter
Italy	IT410	SRR7781503	Euro-American (4.1)	1,2,4,8,16	8	1674048_Leu203Leu (b)					2155168_Ser315Thr		katG S315N/T & inhA upstream
Italy	IT333	SRR7781497	S-type (4.4.1.1)	1,2,4,8,16 & 16,32,64	64		1674197_C-5T				2155168_Ser315Asn		katG S315N/T & inhA upstream
Italy	IT128	SRR7829576	Beijing (2.2.1)	4,8,16,32,64	64	1673406_C-34Del					2155168_Ser315Thr		katG S315N/T & inhA upstream
Sri Lanka (PMID: 29683767)	SRIL2	SRR7795464	Haarlem (4.1.2.1)	NA	NA	1673406_C-34Del					2155168_Ser315Thr		NA
Sri Lanka (PMID: 29683767)	SRIL3	SRR7795465	Haarlem (4.1.2.1)	NA	NA	1673406_C-34Del					2155168_Ser315Thr		NA
Sri Lanka (PMID: 29683767)	SRIL4	SRR7795462	Haarlem (4.1.2.1)	NA	NA	1673406_C-34Del					2155168_Ser315Thr		NA
Sri Lanka (PMID: 29683767)	SRIL5	SRR7795463	Haarlem (4.1.2.1)	NA	NA	1673406_C-34Del					2155168_Ser315Thr		NA
Sri Lanka (PMID: 29683767)	SRIL6	SRR7795460	Haarlem (4.1.2.1)	NA	NA	1673406_C-34Del					2155168_Ser315Thr		NA
Sri Lanka (PMID: 29683767)	SRIL7	SRR7795461	Haarlem (4.1.2.1)	NA	NA	1673406_C-34Del					2155168_Ser315Thr		NA
												*relative to transcriptional start site (see PMID 8917570)
a) All fabG1-inhA promoter mutations that can be detected or inferred with the GenoType MTBDRplus are shown in bold. Other mutations associated with resistance are shown in purple (the relevant references are included as footnotes).
b) PMID:24354762
c) PMID: 30082293
d) PMID: 9728546
e) PMID: 16906155 & 23539241
f) PMID: 23539241 & 30082293
g) PMID: 10068603
h) PMID: 8658136
